# Supplementary material for: Effects of specialized proresolving mediators on gut epithelial barrier in early life
Source: J Pharmacol Exp Ther. 2026 Jan 21;393(3):103815. doi: 10.1016/j.jpet.2026.103815 (PMC13084658; doi:10.1016/j.jpet.2026.103815)
Supplement: Supplementary Table 1 [file mmc2.xlsx]

## Sheet: Supplemental Table 1
Title: Effects of specialized pro-resolving mediators on gut epithelial barrier in early life
Authors: Jing Chen1234, Sarah Ouahoud1,2, Renee R.C.E. Schreurs5, Sander Meisner1, Jacqueline L.M. Vermeulen1, Manon E. Wildenberg1, Wouter J. de Jonge1,2 Johannes B. van Goudoever234, Tim G.J. de Meij2,3,6, Vanesa Muncan ‡ 1,2, Chris H.P. van den Akker ‡ 2,3,4 ‡ These authors contributed equally to this work
Journal: The Journal of Pharmacology and Experimental Therapeutics
Supplemental Table 1 Oligonucleotides sequences of gene primers used in this study
36b4 forward: TCATCAACGGTACAAACGA
reverse: GCCTTGACCTTTTCAGCAAG
ALP forward: ATCGCCACTCAGCTCATCTC
reverse: TCAGCTGGGTACTCAGGGTC
βACT forward: AGAGCTACGAGCTGCCTGAC
reverse: AGCACTGTGTTGGCGTACAG
CYCLO forward: CACCGTGTTCTTCGACATTG
reverse: TTCTGCTGTCTTTGGGACCT
GAPDH forward: AAGGTGAAGGTCGGAGTCAA
reverse: AATGAAGGGGTCATTGATGG
HPRT forward: AGTTCTGTGGCCATCTGCTT
reverse: GTTAAACAACAATCCGCCCA
FABP6 forward: GGCAAGTTCGAGATGGAGAG
reverse: TTGCTTTCCTTGCCAACAGT
IL1A forward: TCTCTGAAACCTCTAAAACATCCA
reverse: TCATCTTGGGCAGTCACATACA
IL1B forward: AAGCCCTTGCTGTAGTGGTG
reverse: GAAGCTGATGGCCCTAAACA
IL6 forward: AGTGAGGAACAAGCCAGAGC
reverse: GTCAGGGGTGGTTATTGCAT
IL8 forward:TCCTGATTTCTGCAGCTCTGT
reverse: AAATTTGGGGTGGAAAGGTT
IL10 forward: GCTGTCATCCATTTCTTCCC
reverse: CTCATGGCTTTGTAGATGCCT
LCT forward: GGCAGTCTGGGAGTTTTAGG
reverse: ATGCCAAAATGAGGGCAAGTC
LGR5 forward: AATCCCCTGCCCAGTCTC
reverse: CCCTTGGGAATGTATGTCAGA
LYZ forward: GCTGGAGACAGAAGCACTGA
reverse: GTGGATCACGGACAACCCTC
MUC2 forward: TGTAGGCATCGCTCTTCTCA
reverse: GAGTCCATCCTGCTGACCAT
OLFM4 forward: CTCCATGATGTCAATTCGGA
reverse: CAGAGTGGAACGCTTGGAAT
PIGR forward: CCCTGAAGTCAGATCAACGG
reverse: AGCACGAAGAGCAGCATTG
REG1A forward: CCGTGAGACCTGGGTTGATG
reverse: GGATTAACACTGCTTGGGGC
SIS forward: TTTCCAGTTGTCTTTTGCAATG
reverse: CAATTTGCATGGAAGCTGAG
TLR4 forward: CAAAATCCCCGACAACCTCCC
reverse: TAGTCCAGAAAAGGCTCCCAG
TLR5 forward: CCACAGTCACCAAACCAGGGATGC
reverse: TTCCTGTCTCCAGGTTCGGACAGC
